# Supplementary material for: Pregnancy Cholesterol Metabolism Markers and the Risk of Gestational Diabetes Mellitus: A Nested Case-Control Study
Source: Nutrients. 2023 Aug 31;15(17):3809. doi: 10.3390/nu15173809 (PMC10490088; doi:10.3390/nu15173809)
Supplement: Supplementary file 1 [file nutrients-15-03809-s001.zip]

Archive with 1 entries (1 files):
- nutrients-2527234-supplementary.pdf
